# Supplementary material for: Computational Identification of Potential Anti-Inflammatory Natural Compounds Targeting the p38 Mitogen-Activated Protein Kinase (MAPK): Implications for COVID-19-Induced Cytokine Storm
Source: Biomolecules. 2021 Apr 29;11(5):653. doi: 10.3390/biom11050653 (PMC8146027; doi:10.3390/biom11050653)
Supplement: Supplementary file 1 [file biomolecules-11-00653-s001.zip]

Archive with 1 entries (1 files):
- biomolecules-1145090-supplementary.pdf
